# Supplementary material for: Evolutionary analysis of stakeholder behavior in green retrofitting of traditional residential buildings based on dissemination and game models
Source: PLoS One. 2023 Mar 16;18(3):e0282314. doi: 10.1371/journal.pone.0282314 (PMC10019687; doi:10.1371/journal.pone.0282314)
Supplement: S1 Fig — (ZIP) [file pone.0282314.s001.zip]

Archive with 38 entries (34 files):
- S1_Figs/
- S1_Figs/Code_sharing/
- S1_Figs/Code_sharing/Untitled3.m
- S1_Figs/Code_sharing/Untitled4.m
- S1_Figs/Code_sharing/Untitled5.m
- S1_Figs/Code_sharing/Untitled6.m
- S1_Figs/Code_sharing/Untitled7.m
- S1_Figs/Code_sharing/Untitled8.m
- S1_Figs/Code_sharing/Untitled9.m
- S1_Figs/Code_sharing/chuanbo1.m
- S1_Figs/Code_sharing/chuanbo2.m
- S1_Figs/Code_sharing/date.xlsx
- S1_Figs/Code_sharing/reregaizao.m
- S1_Figs/S1_Figs/
- S1_Figs/S1_Figs/Figs/
- S1_Figs/S1_Figs/Figs/Fig 1.tif
- S1_Figs/S1_Figs/Figs/Fig 10.tif
- S1_Figs/S1_Figs/Figs/Fig 11.tif
- S1_Figs/S1_Figs/Figs/Fig 12.tif
- S1_Figs/S1_Figs/Figs/Fig 13.tif
- S1_Figs/S1_Figs/Figs/Fig 14.tif
- S1_Figs/S1_Figs/Figs/Fig 15.tif
- S1_Figs/S1_Figs/Figs/Fig 16.tif
- S1_Figs/S1_Figs/Figs/Fig 17.tif
- S1_Figs/S1_Figs/Figs/Fig 18.tif
- S1_Figs/S1_Figs/Figs/Fig 19.tif
- S1_Figs/S1_Figs/Figs/Fig 2.tif
- S1_Figs/S1_Figs/Figs/Fig 20.tif
- S1_Figs/S1_Figs/Figs/Fig 21.tif
- S1_Figs/S1_Figs/Figs/Fig 22.tif
- S1_Figs/S1_Figs/Figs/Fig 23.tif
- S1_Figs/S1_Figs/Figs/Fig 3.tif
- S1_Figs/S1_Figs/Figs/Fig 4.tif
- S1_Figs/S1_Figs/Figs/Fig 5.tif
- S1_Figs/S1_Figs/Figs/Fig 6.tif
- S1_Figs/S1_Figs/Figs/Fig 7.tif
- S1_Figs/S1_Figs/Figs/Fig 8.tif
- S1_Figs/S1_Figs/Figs/Fig 9.tif
