# Supplementary material for: Evolutionary analysis of stakeholder behavior in green retrofitting of traditional residential buildings based on dissemination and game models
Source: PLoS One. 2023 Mar 16;18(3):e0282314. doi: 10.1371/journal.pone.0282314 (PMC10019687; doi:10.1371/journal.pone.0282314)
Supplement: S1 Fig — (ZIP) [file pone.0282314.s001.zip › S1_Figs/Code_sharing/Untitled8.m]

clc;
clear all;
%%
date=xlsread('date.xlsx');
k1=date(1,6);
%%
%Solve for the value of Ip1.
alpha=3.25;beta1=0.3;beta2=0.2;e=0.0004;g=0.0002;f=0.00035;d=0.0001;p=0.0001;N=1000;E4=0.6;
% k=£»
l=0.4;b=0.9;n=0.5;q=0.4;u=0.5;o=0.5;h=0.4;
y0=[998;1;1;0];
[t,y1]=ode45(@(t,y1) chuanbo1(t,y1,alpha,beta1,beta2,o,h,l,E4,k1,b,n,q,u,N),[0 200],y0);
Ip1=max(y1(:,2));
Ip0=y0(2,1);
E1=(Ip1-Ip0).*e;
G1=(Ip1-Ip0).*g;
F1=(Ip1-Ip0).*f;
D1=(Ip1-Ip0).*d;
P1=(Ip1-Ip0).*p;
%%
% Solve for the value of Ip2.
[t,y2]=ode45(@(t,y2) chuanbo2(t,y2,alpha,beta1,beta2,o,h,l,E4,k1,b,q,N),[0 200],y0);
Ip2=max(y2(:,2));
Ip0=y0(2,1);
E2=(Ip2-Ip0).*e;
G2=(Ip2-Ip0).*g;
F2=(Ip2-Ip0).*f;
D2=(Ip2-Ip0).*d;
P2=(Ip2-Ip0).*p;
W=0.3;
%%
C2=0.34;
C3=0.6;
C4=0.05;
C5=1;
B1=0.1;
B2=0.2;
E3=1;
J=0.02;
m=0.5;
for i=0.5
    %%%%%%%%%%%%%%%%%%%%%%%%%%%%%% Fig 8(a)
    %%%%%%%%%%%%%%%%%%%%%%%%%%%First line.k=0.2
    figure(1)
    set(0,'defaultfigurecolor','w')
    [t,y]=ode45(@(t,y) reregaizao(t,y,C2,C3,C4,C5,B1,B2,E1,E2,E3,E4,G1,G2,F1,F2,W,J,m,n,l,k1,D1,D2,u,P1,P2),[0 200],[i 0.5 0.5]);
    points=1:1:length(t);
    plot(t,y(:,1),'k-.','linewidth',1,'markersize',3,'markerindices',points);
    hold on
%%%%%%%%%%%%%%%%%%%%%%%%%%% Second line.k=0.4
k2=date(2,6);
[t,y1]=ode45(@(t,y1) chuanbo1(t,y1,alpha,beta1,beta2,o,h,l,E4,k2,b,n,q,u,N),[0 200],y0);
Ip1=max(y1(:,2));
Ip0=y0(2,1);
E1=(Ip1-Ip0).*e;
G1=(Ip1-Ip0).*g;
F1=(Ip1-Ip0).*f;
D1=(Ip1-Ip0).*d;
P1=(Ip1-Ip0).*p;
[t,y2]=ode45(@(t,y2) chuanbo2(t,y2,alpha,beta1,beta2,o,h,l,E4,k2,b,q,N),[0 200],y0);
Ip2=max(y2(:,2));
Ip0=y0(2,1);
E2=(Ip2-Ip0).*e;
G2=(Ip2-Ip0).*g;
F2=(Ip2-Ip0).*f;
D2=(Ip2-Ip0).*d;
P2=(Ip2-Ip0).*p;
W=0.3;
[t,y]=ode45(@(t,y) reregaizao(t,y,C2,C3,C4,C5,B1,B2,E1,E2,E3,E4,G1,G2,F1,F2,W,J,m,n,l,k2,D1,D2,u,P1,P2),[0 200],[i 0.5 0.5]);
points=1:3:length(t);
plot(t,y(:,1),'kp-','linewidth',1,'markersize',3,'markerindices',points);
hold on
%%%%%%%%%%%%%%%%%%%%%%%%%%%%%%%%%%%%%%%% Third line. k=0.6
k3=date(3,6);
[t,y1]=ode45(@(t,y1) chuanbo1(t,y1,alpha,beta1,beta2,o,h,l,E4,k3,b,n,q,u,N),[0 200],y0);
Ip1=max(y1(:,2));
Ip0=y0(2,1);
E1=(Ip1-Ip0).*e;
G1=(Ip1-Ip0).*g;
F1=(Ip1-Ip0).*f;
D1=(Ip1-Ip0).*d;
P1=(Ip1-Ip0).*p;
[t,y2]=ode45(@(t,y2) chuanbo2(t,y2,alpha,beta1,beta2,o,h,l,E4,k3,b,q,N),[0 200],y0);
Ip2=max(y2(:,2));
Ip0=y0(2,1);
E2=(Ip2-Ip0).*e;
G2=(Ip2-Ip0).*g;
F2=(Ip2-Ip0).*f;
D2=(Ip2-Ip0).*d;
P2=(Ip2-Ip0).*p;
W=0.3;
[t,y]=ode45(@(t,y) reregaizao(t,y,C2,C3,C4,C5,B1,B2,E1,E2,E3,E4,G1,G2,F1,F2,W,J,m,n,l,k3,D1,D2,u,P1,P2),[0 200],[i 0.5 0.5]);
points=1:1:length(t);
plot(t,y(:,1),'k--','linewidth',1,'markersize',3,'markerindices',points);
hold on
%%%%%%%%%%%%%%%%%%%%%%%%%%%%%%%%%%%%%%%% Fourth line. k=0.8
k4=date(4,6);
[t,y1]=ode45(@(t,y1) chuanbo1(t,y1,alpha,beta1,beta2,o,h,l,E4,k4,b,n,q,u,N),[0 200],y0);
Ip1=max(y1(:,2));
Ip0=y0(2,1);
E1=(Ip1-Ip0).*e;
G1=(Ip1-Ip0).*g;
F1=(Ip1-Ip0).*f;
D1=(Ip1-Ip0).*d;
P1=(Ip1-Ip0).*p;
[t,y2]=ode45(@(t,y2) chuanbo2(t,y2,alpha,beta1,beta2,o,h,l,E4,k4,b,q,N),[0 200],y0);
Ip2=max(y2(:,2));
Ip0=y0(2,1);
E2=(Ip2-Ip0).*e;
G2=(Ip2-Ip0).*g;
F2=(Ip2-Ip0).*f;
D2=(Ip2-Ip0).*d;
P2=(Ip2-Ip0).*p;
W=0.3;
[t,y]=ode45(@(t,y) reregaizao(t,y,C2,C3,C4,C5,B1,B2,E1,E2,E3,E4,G1,G2,F1,F2,W,J,m,n,l,k4,D1,D2,u,P1,P2),[0 200],[i 0.5 0.5]);
points=1:3:length(t);
plot(t,y(:,1),'k^-','linewidth',1,'markersize',3,'markerfacecolor','k','markerindices',points);
hold on
set(gca,'XTick',[0:40:200],'YTick',[0.0:0.25:1.0]);
axis([0 200 0.0 1.0])
xlabel('t/d');
ylabel('Probability');
legend('k=0.2','k=0.4','k=0.6','k=0.8');
legend('boxoff');
%title('Fig 8(a)The impact on the government's strategic choices.','FontWeight','bold');
end
%% 
%%%%%%%%%%%%%%%%%%%%%%%%%%%%%%%%%%%%%Fig 8(b)
clc;
clear all;
%%
date=xlsread('date.xlsx');
k1=date(1,6);
%%
% Solve for the value of Ip1.
%Fixed value.
alpha=3.25;beta1=0.3;beta2=0.2;e=0.0004;g=0.0002;f=0.00035;d=0.0001;p=0.0001;N=1000;E4=0.6;
% k=£»
l=0.4;b=0.9;n=0.5;q=0.4;u=0.5;o=0.5;h=0.4;
y0=[998;1;1;0];
[t,y1]=ode45(@(t,y1) chuanbo1(t,y1,alpha,beta1,beta2,o,h,l,E4,k1,b,n,q,u,N),[0 600],y0);
Ip1=max(y1(:,2));
Ip0=y0(2,1);
E1=(Ip1-Ip0).*e;
G1=(Ip1-Ip0).*g;
F1=(Ip1-Ip0).*f;
D1=(Ip1-Ip0).*d;
P1=(Ip1-Ip0).*p;
%%
% Solve for the value of Ip2.
[t,y2]=ode45(@(t,y2) chuanbo2(t,y2,alpha,beta1,beta2,o,h,l,E4,k1,b,q,N),[0 600],y0);
Ip2=max(y2(:,2));
Ip0=y0(2,1);
E2=(Ip2-Ip0).*e;
G2=(Ip2-Ip0).*g;
F2=(Ip2-Ip0).*f;
D2=(Ip2-Ip0).*d;
P2=(Ip2-Ip0).*p;
W=0.3;
%%
C2=0.34;
C3=0.6;
C4=0.05;
C5=1;
B1=0.1;
B2=0.2;
E3=1;
J=0.02;
m=0.5;
for j=0.5
    %%%%%%%%%%%%%%%%%%%%%%%%%%%% Fig 8(b)
    %%%%%%%%%%%%%%%%%%%%%%%%%%%First line. k=0.2
    figure(2)
    set(0,'defaultfigurecolor','w')
    [t,y]=ode45(@(t,y) reregaizao(t,y,C2,C3,C4,C5,B1,B2,E1,E2,E3,E4,G1,G2,F1,F2,W,J,m,n,l,k1,D1,D2,u,P1,P2),[0 600],[0.5 j 0.5]);
    points=1:1:length(t);
    plot(t,y(:,2),'k-.','linewidth',1,'markersize',3,'markerindices',points);
    hold on
%%%%%%%%%%%%%%%%%%%%%%%%%%% Second line. k=0.4
k2=date(2,6);
[t,y1]=ode45(@(t,y1) chuanbo1(t,y1,alpha,beta1,beta2,o,h,l,E4,k2,b,n,q,u,N),[0 600],y0);
Ip1=max(y1(:,2));
Ip0=y0(2,1);
E1=(Ip1-Ip0).*e;
G1=(Ip1-Ip0).*g;
F1=(Ip1-Ip0).*f;
D1=(Ip1-Ip0).*d;
P1=(Ip1-Ip0).*p;
[t,y2]=ode45(@(t,y2) chuanbo2(t,y2,alpha,beta1,beta2,o,h,l,E4,k2,b,q,N),[0 600],y0);
Ip2=max(y2(:,2));
Ip0=y0(2,1);
E2=(Ip2-Ip0).*e;
G2=(Ip2-Ip0).*g;
F2=(Ip2-Ip0).*f;
D2=(Ip2-Ip0).*d;
P2=(Ip2-Ip0).*p;
W=0.3;
[t,y]=ode45(@(t,y) reregaizao(t,y,C2,C3,C4,C5,B1,B2,E1,E2,E3,E4,G1,G2,F1,F2,W,J,m,n,l,k2,D1,D2,u,P1,P2),[0 600],[0.5 j 0.5]);
points=1:3:length(t);
plot(t,y(:,2),'kp-','linewidth',1,'markersize',3,'markerindices',points);
hold on
%%%%%%%%%%%%%%%%%%%%%%%%%%%%%%%%%%%%%%%%Third line.k=0.6
k3=date(3,6);
[t,y1]=ode45(@(t,y1) chuanbo1(t,y1,alpha,beta1,beta2,o,h,l,E4,k3,b,n,q,u,N),[0 600],y0);
Ip1=max(y1(:,2));
Ip0=y0(2,1);
E1=(Ip1-Ip0).*e;
G1=(Ip1-Ip0).*g;
F1=(Ip1-Ip0).*f;
D1=(Ip1-Ip0).*d;
P1=(Ip1-Ip0).*p;
[t,y2]=ode45(@(t,y2) chuanbo2(t,y2,alpha,beta1,beta2,o,h,l,E4,k3,b,q,N),[0 600],y0);
Ip2=max(y2(:,2));
Ip0=y0(2,1);
E2=(Ip2-Ip0).*e;
G2=(Ip2-Ip0).*g;
F2=(Ip2-Ip0).*f;
D2=(Ip2-Ip0).*d;
P2=(Ip2-Ip0).*p;
W=0.3;
[t,y]=ode45(@(t,y) reregaizao(t,y,C2,C3,C4,C5,B1,B2,E1,E2,E3,E4,G1,G2,F1,F2,W,J,m,n,l,k3,D1,D2,u,P1,P2),[0 600],[0.5 j 0.5]);
points=1:1:length(t);
plot(t,y(:,2),'k--','linewidth',1,'markersize',3,'markerindices',points);
hold on
%%%%%%%%%%%%%%%%%%%%%%%%%%%%%%%%%%%%%%%% Fourth line. k=0.8
k4=date(4,6);
[t,y1]=ode45(@(t,y1) chuanbo1(t,y1,alpha,beta1,beta2,o,h,l,E4,k4,b,n,q,u,N),[0 600],y0);
Ip1=max(y1(:,2));
Ip0=y0(2,1);
E1=(Ip1-Ip0).*e;
G1=(Ip1-Ip0).*g;
F1=(Ip1-Ip0).*f;
D1=(Ip1-Ip0).*d;
P1=(Ip1-Ip0).*p;
[t,y2]=ode45(@(t,y2) chuanbo2(t,y2,alpha,beta1,beta2,o,h,l,E4,k4,b,q,N),[0 600],y0);
Ip2=max(y2(:,2));
Ip0=y0(2,1);
E2=(Ip2-Ip0).*e;
G2=(Ip2-Ip0).*g;
F2=(Ip2-Ip0).*f;
D2=(Ip2-Ip0).*d;
P2=(Ip2-Ip0).*p;
W=0.3;
[t,y]=ode45(@(t,y) reregaizao(t,y,C2,C3,C4,C5,B1,B2,E1,E2,E3,E4,G1,G2,F1,F2,W,J,m,n,l,k4,D1,D2,u,P1,P2),[0 600],[0.5 j 0.5]);
points=1:3:length(t);
plot(t,y(:,2),'k^-','linewidth',1,'markersize',3,'markerfacecolor','k','markerindices',points);
hold on
set(gca,'XTick',[0:100:600],'YTick',[0.0:0.25:1.0])
axis([0 600 0.0 1.0])
xlabel('t/d');
ylabel('Probability');
legend('k=0.2','k=0.4','k=0.6','k=0.8');
legend('boxoff');
%title('Fig 8(b)The impact on the investment retrofitting enterprises' strategic choices.','FontWeight','bold');
end
%% 
%%%%%%%%%%%%%%%%%%%%%%%%%%%%%%%%%%%Fig 8(c)
clc;
clear all;
%%
date=xlsread('date.xlsx');
k1=date(1,6);
%%
% Solve for the value of Ip1.
%Fixed value.
alpha=3.25;beta1=0.3;beta2=0.2;e=0.0004;g=0.0002;f=0.00035;d=0.0001;p=0.0001;N=1000;E4=0.6;
% k=£»
l=0.4;b=0.9;n=0.5;q=0.4;u=0.5;o=0.5;h=0.4;
y0=[998;1;1;0];
[t,y1]=ode45(@(t,y1) chuanbo1(t,y1,alpha,beta1,beta2,o,h,l,E4,k1,b,n,q,u,N),[0 600],y0);
Ip1=max(y1(:,2));
Ip0=y0(2,1);
E1=(Ip1-Ip0).*e;
G1=(Ip1-Ip0).*g;
F1=(Ip1-Ip0).*f;
D1=(Ip1-Ip0).*d;
P1=(Ip1-Ip0).*p;
%%
% Solve for the value of Ip2.
[t,y2]=ode45(@(t,y2) chuanbo2(t,y2,alpha,beta1,beta2,o,h,l,E4,k1,b,q,N),[0 600],y0);
Ip2=max(y2(:,2));
Ip0=y0(2,1);
E2=(Ip2-Ip0).*e;
G2=(Ip2-Ip0).*g;
F2=(Ip2-Ip0).*f;
D2=(Ip2-Ip0).*d;
P2=(Ip2-Ip0).*p;
W=0.3;
%%
C2=0.34;
C3=0.6;
C4=0.05;
C5=1;
B1=0.1;
B2=0.2;
E3=1;
J=0.05;
m=0.5;
for j=0.5
    %%%%%%%%%%%%%%%%%%%%%%%%%%%%%%%%%%%%Fig 8(c)
    %%%%%%%%%%%%%%%%%%%%%%%%%%%First line. k=0.2
    figure(3)
    set(0,'defaultfigurecolor','w')
    [t,y]=ode45(@(t,y) reregaizao(t,y,C2,C3,C4,C5,B1,B2,E1,E2,E3,E4,G1,G2,F1,F2,W,J,m,n,l,k1,D1,D2,u,P1,P2),[0 600],[0.5 j 0.5]);
    points=1:1:length(t);
    plot(t,y(:,3),'k-.','linewidth',1,'markersize',3,'markerindices',points);
    hold on
%%%%%%%%%%%%%%%%%%%%%%%%%%% Second line. k=0.4
k2=date(2,6);
[t,y1]=ode45(@(t,y1) chuanbo1(t,y1,alpha,beta1,beta2,o,h,l,E4,k2,b,n,q,u,N),[0 600],y0);
Ip1=max(y1(:,2));
Ip0=y0(2,1);
E1=(Ip1-Ip0).*e;
G1=(Ip1-Ip0).*g;
F1=(Ip1-Ip0).*f;
D1=(Ip1-Ip0).*d;
P1=(Ip1-Ip0).*p;
[t,y2]=ode45(@(t,y2) chuanbo2(t,y2,alpha,beta1,beta2,o,h,l,E4,k2,b,q,N),[0 600],y0);
Ip2=max(y2(:,2));
Ip0=y0(2,1);
E2=(Ip2-Ip0).*e;
G2=(Ip2-Ip0).*g;
F2=(Ip2-Ip0).*f;
D2=(Ip2-Ip0).*d;
P2=(Ip2-Ip0).*p;
W=0.3;
[t,y]=ode45(@(t,y) reregaizao(t,y,C2,C3,C4,C5,B1,B2,E1,E2,E3,E4,G1,G2,F1,F2,W,J,m,n,l,k2,D1,D2,u,P1,P2),[0 600],[0.5 j 0.5]);
points=1:3:length(t);
plot(t,y(:,3),'kp-','linewidth',1,'markersize',3,'markerindices',points);
hold on
%%%%%%%%%%%%%%%%%%%%%%%%%%%%%%%%%%%%%%%% Third line. k=0.6
k3=date(3,6);
[t,y1]=ode45(@(t,y1) chuanbo1(t,y1,alpha,beta1,beta2,o,h,l,E4,k3,b,n,q,u,N),[0 600],y0);
Ip1=max(y1(:,2));
Ip0=y0(2,1);
E1=(Ip1-Ip0).*e;
G1=(Ip1-Ip0).*g;
F1=(Ip1-Ip0).*f;
D1=(Ip1-Ip0).*d;
P1=(Ip1-Ip0).*p;
[t,y2]=ode45(@(t,y2) chuanbo2(t,y2,alpha,beta1,beta2,o,h,l,E4,k3,b,q,N),[0 600],y0);
Ip2=max(y2(:,2));
Ip0=y0(2,1);
E2=(Ip2-Ip0).*e;
G2=(Ip2-Ip0).*g;
F2=(Ip2-Ip0).*f;
D2=(Ip2-Ip0).*d;
P2=(Ip2-Ip0).*p;
W=0.3;
[t,y]=ode45(@(t,y) reregaizao(t,y,C2,C3,C4,C5,B1,B2,E1,E2,E3,E4,G1,G2,F1,F2,W,J,m,n,l,k3,D1,D2,u,P1,P2),[0 600],[0.5 j 0.5]);
points=1:3:length(t);
plot(t,y(:,3),'k--','linewidth',1,'markersize',3,'markerindices',points);
hold on
%%%%%%%%%%%%%%%%%%%%%%%%%%%%%%%%%%%%%%%%Fourth line. k=0.8
k4=date(4,6);
[t,y1]=ode45(@(t,y1) chuanbo1(t,y1,alpha,beta1,beta2,o,h,l,E4,k4,b,n,q,u,N),[0 600],y0);
Ip1=max(y1(:,2));
Ip0=y0(2,1);
E1=(Ip1-Ip0).*e;
G1=(Ip1-Ip0).*g;
F1=(Ip1-Ip0).*f;
D1=(Ip1-Ip0).*d;
P1=(Ip1-Ip0).*p;
[t,y2]=ode45(@(t,y2) chuanbo2(t,y2,alpha,beta1,beta2,o,h,l,E4,k4,b,q,N),[0 600],y0);
Ip2=max(y2(:,2));
Ip0=y0(2,1);
E2=(Ip2-Ip0).*e;
G2=(Ip2-Ip0).*g;
F2=(Ip2-Ip0).*f;
D2=(Ip2-Ip0).*d;
P2=(Ip2-Ip0).*p;
W=0.3;
[t,y]=ode45(@(t,y) reregaizao(t,y,C2,C3,C4,C5,B1,B2,E1,E2,E3,E4,G1,G2,F1,F2,W,J,m,n,l,k4,D1,D2,u,P1,P2),[0 600],[0.5 j 0.5]);
points=1:3:length(t);
plot(t,y(:,3),'k^-','linewidth',1,'markersize',3,'markerfacecolor','k','markerindices',points);
hold on
set(gca,'XTick',[0:100:600],'YTick',[0.0:0.25:1.0])
axis([0 600 0.0 1.0])
xlabel('t/d');
ylabel('Probability');
legend('k=0.2','k=0.4','k=0.6','k=0.8');
legend('boxoff');
%title('Fig 8(c)The impact on residents' strategic choices.','FontWeight','bold');
end
