# Supplementary material for: Evolutionary analysis of stakeholder behavior in green retrofitting of traditional residential buildings based on dissemination and game models
Source: PLoS One. 2023 Mar 16;18(3):e0282314. doi: 10.1371/journal.pone.0282314 (PMC10019687; doi:10.1371/journal.pone.0282314)
Supplement: S1 Fig — (ZIP) [file pone.0282314.s001.zip › S1_Figs/Code_sharing/chuanbo1.m]

function dydt=chuanbo1(t,y1,alpha,beta1,beta2,o,h,l,E4,k,b,n,q,u,N)
% y1(1)=S1;
% y1(2)=Ip1;
% y1(3)=Ia1;
% y1(4)=R1;
%Define the function.
dydt=zeros(4,1);
dydt(1)=-alpha*beta1*o*y1(1)*y1(2)/N-alpha*beta2*(1-o)*y1(1)*y1(3)/N-(1-h)*(1-o)*y1(1);
dydt(2)=alpha*beta1*o*y1(1)*y1(2)/N+l*E4*y1(3)+n*E4*y1(4)-(1-b)*k*y1(2)-(1-h)*(1-u)*y1(2);
dydt(3)=alpha*beta2*(1-o)*y1(1)*y1(3)/N+(1-b)*k*y1(2)+(1-b)*k*y1(4)-l*E4*y1(3)-h*q*y1(3);
dydt(4)=(1-h)*(1-o)*y1(1)+(1-h)*(1-u)*y1(2)+h*q*y1(3)-n*E4*y1(4)-(1-b)*k*y1(4);
end
