# Supplementary material for: Evolutionary analysis of stakeholder behavior in green retrofitting of traditional residential buildings based on dissemination and game models
Source: PLoS One. 2023 Mar 16;18(3):e0282314. doi: 10.1371/journal.pone.0282314 (PMC10019687; doi:10.1371/journal.pone.0282314)
Supplement: S1 Fig — (ZIP) [file pone.0282314.s001.zip › S1_Figs/Code_sharing/chuanbo2.m]

function dydt=chuanbo2(t,y2,alpha,beta1,beta2,o,h,l,E4,k,b,q,N)
% y2(1)=S2;
% y2(2)=Ip2 ;
% y(3)=Ia2;
% y(4)=R2;
%Define the function.
dydt=zeros(4,1);
dydt(1)=-alpha*beta1*o*y2(1)*y2(2)/N-alpha*beta2*(1-o)*y2(1)*y2(3)/N-(1-h)*(1-o)*y2(1);
dydt(2)=alpha*beta1*o*y2(1)*y2(2)/N+l*E4*y2(3)+l*E4*y2(4)-(1-b)*k*y2(2)-(1-h)*(1-q)*y2(2);
dydt(3)=alpha*beta2*(1-o)*y2(1)*y2(3)/N+(1-b)*k*y2(2)+(1-b)*k*y2(4)-l*E4*y2(3)-h*q*y2(3);
dydt(4)=(1-h)*(1-o)*y2(1)+(1-h)*(1-q)*y2(2)+h*q*y2(3)-l*E4*y2(4)-(1-b)*k*y2(4);
end
