# Supplementary material for: Evolutionary analysis of stakeholder behavior in green retrofitting of traditional residential buildings based on dissemination and game models
Source: PLoS One. 2023 Mar 16;18(3):e0282314. doi: 10.1371/journal.pone.0282314 (PMC10019687; doi:10.1371/journal.pone.0282314)
Supplement: S1 Fig — (ZIP) [file pone.0282314.s001.zip › S1_Figs/Code_sharing/date.xlsx]

## Sheet: Sheet1
l	b	u	h	n	k	q	E4
0.2	0.9	0.3	0.2	0.3	0.2	0.2	0.2
0.4	0.7	0.5	0.4	0.5	0.4	0.4	0.4
0.6	0.5	0.7	0.6	0.7	0.6	0.6	0.6
0.8	0.3	0.9	0.8	0.9	0.8	0.8	0.8
