# Supplementary material for: Evolutionary analysis of stakeholder behavior in green retrofitting of traditional residential buildings based on dissemination and game models
Source: PLoS One. 2023 Mar 16;18(3):e0282314. doi: 10.1371/journal.pone.0282314 (PMC10019687; doi:10.1371/journal.pone.0282314)
Supplement: S1 Fig — (ZIP) [file pone.0282314.s001.zip › S1_Figs/Code_sharing/reregaizao.m]

function dydt=reregaizao(t,y,C2,C3,C4,C5,B1,B2,E1,E2,E3,E4,G1,G2,F1,F2,W,J,m,n,l,k,D1,D2,u,P1,P2)
dydt=zeros(3,1);
%y(1)=x, y(2)=y, y(3)=z
dydt(1)=y(1)*(1-y(1))*(y(2)*y(3)*(E1-m*B1-n*B2-u*C2-E2+J)+y(3)*(-J)+W);
dydt(2)=y(2)*(1-y(2))*(y(1)*y(3)*(m*B1+G1+F1-G2-F2)+y(3)*(l*E3-C3+G2+F2+C4)-C4);
dydt(3)=y(3)*(1-y(3))*(y(1)*y(2)*(n*B2+P1-J-P2)*y(1)*(J+D1-D2)+y(2)*(E4-k*C5+P2)+D2);
end
